# Supplementary material for: Metaprofiling of the Bacterial Community in Colonized Compost Extracts by Agaricus subrufescens
Source: J Fungi (Basel). 2022 Sep 22;8(10):995. doi: 10.3390/jof8100995 (PMC9605601; doi:10.3390/jof8100995)
Supplement: Supplementary file 1 [file jof-08-00995-s001.zip]

Archive with 1 entries (1 files):
- jof-1904466-supplementary.pdf
